# Supplementary material for: Reduced T-Cell stemness underlies Th17 expansion and graft dysfunction in kidney transplant recipients
Source: Front Genet. 2025 Jun 13;16:1588941. doi: 10.3389/fgene.2025.1588941 (PMC12202220; doi:10.3389/fgene.2025.1588941)
Supplement: Supplementary file 2 [file DataSheet1.zip]

Archive with 4 entries (3 files):
- rawdatas/
- rawdatas/Flowchart Description(worksheet).docx
- rawdatas/Rcode.R
- rawdatas/df_sub_with_mRNAsi.csv
