# Supplementary material for: Reduced T-Cell stemness underlies Th17 expansion and graft dysfunction in kidney transplant recipients
Source: Front Genet. 2025 Jun 13;16:1588941. doi: 10.3389/fgene.2025.1588941 (PMC12202220; doi:10.3389/fgene.2025.1588941)
Supplement: Supplementary file 2 [file DataSheet1.zip › rawdatas/Rcode.R]

library(Seurat)

rm(list = ls())
scdata <- Read10X(data.dir = "Cr_B17_filtered_feature_bc_matrix/")
### 创建Seurat对象
scobj <- CreateSeuratObject(counts = scdata, 
                            project = "pbmc_stim", 
                            min.cells = 3, 
                            min.features = 200)
### metadata 增加分组信息
metadata = scobj@meta.data
scobj@meta.data$group = "STIM"
saveRDS(scobj,file = "output/STIM.rds")

rm(list = ls())
scdata <- Read10X(data.dir = "CTRLB25_filtered_feature_bc_matrix/")
### 创建Seurat对象
scobj <- CreateSeuratObject(counts = scdata, 
                            project = "pbmc_ctrl", 
                            min.cells = 3, 
                            min.features = 200)

scobj <- NormalizeData(scobj)
scobj <- FindVariableFeatures(scobj, selection.method = "vst")
scobj <- ScaleData(scobj, features = rownames(scobj))
scobj <- RunPCA(scobj, features = VariableFeatures(object = scobj),reduction.name = "pca")
### 不进行批次矫正
scobj <- RunUMAP(scobj,reduction = "pca", dims = 1:15, reduction.name = "umap_naive")
### 使用harmony进行批次矫正
### 默认reduction = "pca",group.by.vars参数输入的是批次信息,reduction.save 是结果保存的名称

scobj <- RunHarmony(scobj,reduction = "pca",group.by.vars = "group",reduction.save = "harmony")
scobj <- RunUMAP(scobj, reduction = "harmony", dims = 1:30,reduction.name = "umap")
#scobj <- RunTSNE(scobj, reduction = "harmony", dims = 1:30,reduction.name = "tsne")

p1 <- DimPlot(scobj, reduction = "umap_naive",group.by = "group")
p2 <- DimPlot(scobj, reduction = "umap",group.by = "group")
p1+p2

scobj <- FindNeighbors(scobj, reduction = "harmony", dims = 1:30)

### 确定注释结果三部曲
### A.确认群的个数
head(Idents(scobj))
Idents(scobj) <- "seurat_clusters"
### B.给每个群添加注释
# 假设 scobj@active.ident 中的cluster是"0"~"16"
scobj <- RenameIdents(
  object = scobj,
  "0"  = "Neutrophils",
  "1"  = "CD4+ T cells",
  "2"  = "Neutrophils",
  "3"  = "Th17 / MAIT cells",
  "4"  = "NK cells",
  "5"  = "CD8+ T cells",
  "6"  = "Erythrocytes",
  "7"  = "Neutrophils",
  "8"  = "B cells",
  "9"  = "Monocytes",
  "10" = "Treg",
  "11" = "Platelets/Megakaryocytes",
  "12" = "Plasma cells",
  "13" = "Basophils"
)

data <- as.data.frame(table(scobj$group,scobj$celltype))
colnames(data) <- c("group","CellType","Freq")
library(dplyr)
df <- data %>% 
  group_by(group) %>% 
  mutate(Total = sum(Freq)) %>% 
  ungroup() %>% 
  mutate(Percent = Freq/Total) %>% 
  as.data.frame()

df$CellType  <- factor(df$CellType,levels = unique(df$CellType))

write.csv(df,file = "output/cell_percent.csv",row.names = F,quote = F)

library(ggplot2)
p <- ggplot(df, aes(x = group, y = Percent, fill = CellType)) +
  geom_bar(position = "fill", stat="identity", color = 'white', alpha = 1, width = 0.95) +
  #scale_fill_manual(values = mycol) +
  scale_y_continuous(expand = c(0,0)) +
  theme_classic()
p


library(clusterProfiler)
### 名称转换
gid <- bitr(unique(markers$gene), 'SYMBOL', 'ENTREZID', OrgDb= 'org.Hs.eg.db')
### 交叉合并
colnames(gid)[1] <- "gene"
markers <- merge(markers, gid, by='gene')
### 数据预处理
### https://mp.weixin.qq.com/s/4cV8R4NxNklW4jIzsqLGbg
library(tidyr)
markers <- markers  %>%
  separate(cluster,into = c("celltype","group"),sep = "_",remove = F)
#  filter(!celltype %in% c("Eryth","Mk","Mono/Mk Doublets"))

### 多组富集分析
x = compareCluster(ENTREZID ~ celltype+group, data = markers, fun='enrichKEGG')

### 绘图
library(ggplot2)

# 假设 dotplot(x, ...) 生成需要的图
p <- dotplot(
  x,
  label_format = 60,
  x = "group"
) +
  facet_grid(~ celltype) +
  # 在 theme_bw 的基础上做定制
  theme_bw() +
  theme(
    # 去除网格线
    panel.grid.major = element_blank(),
    panel.grid.minor = element_blank(),
    # 全部文字都为黑色
    text = element_text(color = "black"),
    # x 轴文字旋转 45 度
    axis.text.x = element_text(angle = 45, hjust = 1, color = "black")
  )+
  # 通过 scale_size(range=c()) 调节点大小范围
  scale_size(range = c(1, 5))  # 值越小，点越小

# 使用 ggsave 保存图像为 PDF
ggsave(filename = "Pathway_plot.pdf", plot = p, width = 12, height = 6)


### 换风格
dotplot(x, label_format=60,x="celltype") + 
  facet_grid(~group)+
  theme(axis.text.x = element_text(angle=45, hjust=1)) 


library(limma)
library(pheatmap)

#-----------------------------
# 1) 读取并准备数据
#-----------------------------
# (1) 临床信息 (df_sub), 包含: ID, grf (值为 "good"/"poor"), 以及其他列
# (2) 基因表达矩阵 (gene_matrix), 行为基因, 列为样本ID

# 假设您已经在环境中有 df_sub, gene_matrix
# 或者可以手动执行:
# df_sub <- read.csv("df_sub.csv", header=TRUE, stringsAsFactors=FALSE)
# gene_matrix <- read.table("gene_matrix.txt", header=TRUE, row.names=1, check.names=FALSE)

# 参数设置
fdrFilter <- 0.5
logFCfilter <- 0.01

# 先找出在 df_sub 和 gene_matrix 中共有的样本
commonSamples <- intersect(df_sub$ID, colnames(gene_matrix))
length(commonSamples)  # 检查共有样本数

# 根据这些共有样本，重排基因矩阵的列、临床表的行
gene_matrix2 <- gene_matrix[, commonSamples, drop=FALSE]

# 也重排 df_sub 的行，使之与 gene_matrix2 的列顺序一致
df_sub2 <- df_sub[match(commonSamples, df_sub$ID), ]

# 只保留 grf 为 "good" 或 "poor" 的样本
df_sub2 <- df_sub2[df_sub2$grf %in% c("good","poor"), ]
gene_matrix2 <- gene_matrix2[, df_sub2$ID]  # 同步再过滤一下

# 定义分组向量: 1=good, 2=poor
group <- ifelse(df_sub2$grf=="good", 1, 2)
names(group) <- df_sub2$ID

# 样本数
goodNum <- sum(group==1)
poorNum <- sum(group==2)

# 转换为数值矩阵
data <- as.matrix(gene_matrix2)
mode(data) <- "numeric"  # 确保是数值型

# 合并技术重复，并过滤低表达行(与原脚本相同)
data <- avereps(data)
data <- data[rowMeans(data) > 0.2, ]


#-----------------------------
# 2) 差异分析 (Wilcoxon)
#-----------------------------
outTab <- data.frame()

# 遍历每个基因(行)
for(i in rownames(data)){
  # 构建临时数据: expression + group
  # 行: 样本; 列: "expression","group"
  tmpData <- data.frame(
    expression = data[i, ],
    group = group
  )
  
  # 分别计算两组( good vs poor )基因平均值
  goodMean <- mean( data[i, group==1] )
  poorMean <- mean( data[i, group==2] )
  
  # 计算 logFC = log2(poor/good)
  logFC <- log2(poorMean + 1e-8) - log2(goodMean + 1e-8)
  
  # Wilcoxon rank-sum test
  wilcoxTest <- wilcox.test(expression ~ group, data=tmpData)
  pvalue <- wilcoxTest$p.value
  
  # 中位数
  goodMed <- median( data[i, group==1] )
  poorMed <- median( data[i, group==2] )
  diffMed <- poorMed - goodMed
  
  # 确保 logFC 和 diffMed 方向一致
  if( ((logFC > 0) & (diffMed > 0)) | ((logFC < 0) & (diffMed < 0)) ){
    outTab <- rbind(
      outTab,
      data.frame(
        gene = i,
        goodMean = goodMean,
        poorMean = poorMean,
        logFC = logFC,
        pValue = pvalue,
        stringsAsFactors = FALSE
      )
    )
  }
}

# 计算 FDR
pVals <- outTab$pValue
fdrVals <- p.adjust(pVals, method="fdr")
outTab$fdr <- fdrVals

# 输出所有基因结果
write.table(outTab, file="all_good_vs_poor.txt", sep="\t", row.names=FALSE, quote=FALSE)

#-----------------------------
# 3) 按阈值筛选差异基因
#-----------------------------
outDiff <- outTab[
  (abs(outTab$logFC) > logFCfilter & outTab$fdr < fdrFilter),
]
write.table(outDiff, file="diffGeneExp.txt", sep="\t", row.names=FALSE, quote=FALSE)

#-----------------------------
# 4) 准备热图矩阵 & 输出
#-----------------------------
# 只保留差异基因行
diffGenes <- outDiff$gene
diffData <- data[diffGenes, , drop=FALSE]
# 如原脚本, log2 转换 + 0.01
diffData <- log2(diffData + 0.01)

# 构造分组注释
# "G" 表示 good, "P" 表示 poor
Type <- ifelse(group==1, "G", "P")
names(Type) <- colnames(diffData)
Type <- data.frame(Type)

heatmapFile <- "diffGeneExp_good_vs_poor.txt"
write.table(
  rbind(ID=colnames(diffData), diffData),
  file=heatmapFile,
  sep="\t", col.names=FALSE, quote=FALSE
)

#-----------------------------
# 5) 火山图
#-----------------------------
pdf(file="vol_good_vs_poor.pdf", height=5, width=5)

xMax <- if(max(abs(outTab$logFC)) > 15) 15 else max(abs(outTab$logFC))
yMax <- max(-log10(outTab$fdr), na.rm=TRUE) + 1

plot(
  outTab$logFC, -log10(outTab$fdr),
  xlab="logFC (poor vs good)",
  ylab="-log10(FDR)",
  main="Volcano (good vs poor)",
  ylim=c(0, yMax),
  xlim=c(-xMax,xMax),
  yaxs="i", pch=20, cex=0.8
)

# 上调(红)和下调(蓝)
upIdx <- which(outTab$fdr<fdrFilter & outTab$logFC>logFCfilter)
points(outTab$logFC[upIdx], -log10(outTab$fdr[upIdx]),
       pch=20, col="#BF4444", cex=0.8)
downIdx <- which(outTab$fdr<fdrFilter & outTab$logFC<(-logFCfilter))
points(outTab$logFC[downIdx], -log10(outTab$fdr[downIdx]),
       pch=20, col="#44A6BF", cex=0.8)

abline(v=0, lty=2, lwd=2)
dev.off()

#-----------------------------
# 6) 差异热图 (取上下各 20 个基因为例)
#-----------------------------
# 排序
outDiff <- outDiff[order(outDiff$logFC), ]
diffGeneName <- outDiff$gene
diffLength <- length(diffGeneName)

if(diffLength >= 40){
  geneNum <- 20
  hmGene <- c(
    diffGeneName[1:geneNum],
    diffGeneName[(diffLength-geneNum+1):diffLength]
  )
} else {
  # 如果差异基因数还不到 40 个，就全用
  hmGene <- diffGeneName
}

hmExp <- data[hmGene, ]
hmExp <- log2(hmExp + 0.01)

# 分组注释
ann_col <- data.frame(row.names=colnames(hmExp),
                      Type=ifelse(group==1, "good","poor"))

pdf(file="heatmap_good_vs_poor.pdf", height=6, width=5)
pheatmap(
  hmExp,
  annotation=ann_col,
  color = colorRampPalette(c("#44A6BF", "black", "#BF4444"))(50),
  cluster_cols = FALSE,
  show_colnames = FALSE,
  show_rownames = TRUE,
  fontsize = 12,
  fontsize_row=8
)
dev.off()


library(WGCNA)

# 假设 outDiff 是一个 data.frame，包含了差异基因列表：
# head(outDiff)
#     gene     logFC   fdr  ...
#   "A2M"      1.23   0.01 ...
#   "CDK1"     2.45   0.00 ...
#   ...

# 1) 从 outDiff 中取出所有差异基因名称
diffGenes <- outDiff$gene

# 2) 在 gene_matrix 中保留这些基因行
#    确保 gene_matrix 行名(基因名)和 outDiff$gene 所用命名一致
myExpr <- gene_matrix[diffGenes, , drop=FALSE]

# 3) 转置，使行=样本, 列=基因
datExpr0 <- t(myExpr)

# 查看基因、样本维度
dim(datExpr0)

# 在 df_sub 中，一行对应一个样本
# 假设:
#   df_sub$ID          -> 样本 ID
#   df_sub$mRNAsi      -> 数值列
#   df_sub$EREG_mRNAsi -> 数值列

# 1) 以样本 ID 为行名，构建 trait 矩阵
row.names(df_sub) <- df_sub$ID

# 2) 只取感兴趣的列 (mRNAsi, EREG_mRNAsi)
myTrait <- df_sub[, c("mRNAsi", "EREG_mRNAsi")]
# 现在 rownames(myTrait) = 样本ID, 列分别是 "mRNAsi" 和 "EREG_mRNAsi"

# 3) 与表达矩阵匹配：找出共有样本
commonSamples <- intersect(rownames(datExpr0), rownames(myTrait))

# 4) 过滤表达矩阵和 trait 数据，使之顺序一致
datExpr0 <- datExpr0[commonSamples, , drop=FALSE]
datTraits  <- myTrait[commonSamples, , drop=FALSE]

# 检查最终维度
cat("Final expression matrix dimension:", dim(datExpr0), "\n")
cat("Final trait data dimension:", dim(myTrait), "\n")

###检查缺失值
gsg = goodSamplesGenes(datExpr0, verbose = 3)
if (!gsg$allOK)
{
  # Optionally, print the gene and sample names that were removed:
  if (sum(!gsg$goodGenes)>0)
    printFlush(paste("Removing genes:", paste(names(datExpr0)[!gsg$goodGenes], collapse = ", ")))
  if (sum(!gsg$goodSamples)>0)
    printFlush(paste("Removing samples:", paste(rownames(datExpr0)[!gsg$goodSamples], collapse = ", ")))
  # Remove the offending genes and samples from the data:
  datExpr0 = datExpr0[gsg$goodSamples, gsg$goodGenes]
}

###样品聚类
sampleTree = hclust(dist(datExpr0), method = "average")
pdf(file = "1_sample_cluster.pdf", width = 12, height = 9)
par(cex = 0.6)
par(mar = c(0,4,2,0))
plot(sampleTree, main = "Sample clustering to detect outliers", sub="", xlab="", cex.lab = 1.5, cex.axis = 1.5, cex.main = 2)
###剪切线
abline(h = 10000, col = "red")
dev.off()

###删除剪切线以下的样品
clust = cutreeStatic(sampleTree, cutHeight = 10000, minSize = 10)
table(clust)
keepSamples = (clust==1)
datExpr0 = datExpr0[keepSamples, ]


###样品聚类
sampleTree2 = hclust(dist(datExpr0), method = "average")
traitColors = numbers2colors(datTraits, signed = FALSE)
pdf(file="2_sample_heatmap.pdf",width=12,height=12)
plotDendroAndColors(sampleTree2, traitColors,
                    groupLabels = names(datTraits),
                    main = "Sample dendrogram and trait heatmap")
dev.off()

###power值散点图
disableWGCNAThreads()   #多线程工作
powers = c(1:20)       #幂指数范围1:20
sft = pickSoftThreshold(datExpr0, powerVector = powers, verbose = 5)
pdf(file="3_scale_independence.pdf",width=9,height=5)
par(mfrow = c(1,2))
cex1 = 0.9
###拟合指数与power值散点图
plot(sft$fitIndices[,1], -sign(sft$fitIndices[,3])*sft$fitIndices[,2],
     xlab="Soft Threshold (power)",ylab="Scale Free Topology Model Fit,signed R^2",type="n",
     main = paste("Scale independence"));
text(sft$fitIndices[,1], -sign(sft$fitIndices[,3])*sft$fitIndices[,2],
     labels=powers,cex=cex1,col="red");
abline(h=0.90,col="red") #可以修改
###平均连通性与power值散点图
plot(sft$fitIndices[,1], sft$fitIndices[,5],
     xlab="Soft Threshold (power)",ylab="Mean Connectivity", type="n",
     main = paste("Mean connectivity"))
text(sft$fitIndices[,1], sft$fitIndices[,5], labels=powers, cex=cex1,col="red")
dev.off()


###邻接矩阵转换
sft #查看最佳power值
softPower =sft$powerEstimate #最佳power值
adjacency = adjacency(datExpr0, power = softPower)

###TOM矩阵
TOM = TOMsimilarity(adjacency);
dissTOM = 1-TOM

###基因聚类
geneTree = hclust(as.dist(dissTOM), method = "average");
pdf(file="4_gene_clustering.pdf",width=12,height=9)
plot(geneTree, xlab="", sub="", main = "Gene clustering on TOM-based dissimilarity",
     labels = FALSE, hang = 0.04)
dev.off()


###动态剪切模块识别
minModuleSize = 50      #模块基因数目
dynamicMods = cutreeDynamic(dendro = geneTree, distM = dissTOM,
                            deepSplit = 2, pamRespectsDendro = FALSE,
                            minClusterSize = minModuleSize);
table(dynamicMods)
dynamicColors = labels2colors(dynamicMods)
table(dynamicColors)
pdf(file="5_Dynamic_Tree.pdf",width=8,height=6)
plotDendroAndColors(geneTree, dynamicColors, "Dynamic Tree Cut",
                    dendroLabels = FALSE, hang = 0.03,
                    addGuide = TRUE, guideHang = 0.05,
                    main = "Gene dendrogram and module colors")
dev.off()


###相似模块聚类
MEList = moduleEigengenes(datExpr0, colors = dynamicColors)
MEs = MEList$eigengenes
MEDiss = 1-cor(MEs);
METree = hclust(as.dist(MEDiss), method = "average")
pdf(file="6_Clustering_module.pdf",width=7,height=6)
plot(METree, main = "Clustering of module eigengenes",
     xlab = "", sub = "")
MEDissThres = 0.25 #剪切高度可修改
abline(h=MEDissThres, col = "red")
dev.off()


###相似模块合并
merge = mergeCloseModules(datExpr0, dynamicColors, cutHeight = MEDissThres, verbose = 3)
mergedColors = merge$colors
mergedMEs = merge$newMEs
pdf(file="7_merged_dynamic.pdf", width = 9, height = 6)
plotDendroAndColors(geneTree, cbind(dynamicColors, mergedColors),
                    c("Dynamic Tree Cut", "Merged dynamic"),
                    dendroLabels = FALSE, hang = 0.03,
                    addGuide = TRUE, guideHang = 0.05)
dev.off()
moduleColors = mergedColors
table(moduleColors)
colorOrder = c("grey", standardColors(50))
moduleLabels = match(moduleColors, colorOrder)-1
MEs = mergedMEs


###模块与性状数据热图
nGenes = ncol(datExpr0)
nSamples = nrow(datExpr0)
moduleTraitCor = cor(MEs, datTraits, use = "p")
moduleTraitPvalue = corPvalueStudent(moduleTraitCor, nSamples)
pdf(file="8_Module_trait.pdf",width=6,height=6)
textMatrix = paste(signif(moduleTraitCor, 2), "\n(",
                   signif(moduleTraitPvalue, 1), ")", sep = "")
dim(textMatrix) = dim(moduleTraitCor)
par(mar = c(5, 10, 3, 3))
labeledHeatmap(Matrix = moduleTraitCor,
               xLabels = names(datTraits),
               yLabels = names(MEs),
               ySymbols = names(MEs),
               colorLabels = FALSE,
               colors = blueWhiteRed(50),
               textMatrix = textMatrix,
               setStdMargins = FALSE,
               cex.text = 0.5,
               zlim = c(-1,1),
               main = paste("Module-trait relationships"))
dev.off()


###计算MM和GS值
modNames = substring(names(MEs), 3)
geneModuleMembership = as.data.frame(cor(datExpr0, MEs, use = "p"))
MMPvalue = as.data.frame(corPvalueStudent(as.matrix(geneModuleMembership), nSamples))
names(geneModuleMembership) = paste("MM", modNames, sep="")
names(MMPvalue) = paste("p.MM", modNames, sep="")
traitNames=names(datTraits)
geneTraitSignificance = as.data.frame(cor(datExpr0, datTraits, use = "p"))
GSPvalue = as.data.frame(corPvalueStudent(as.matrix(geneTraitSignificance), nSamples))
names(geneTraitSignificance) = paste("GS.", traitNames, sep="")
names(GSPvalue) = paste("p.GS.", traitNames, sep="")


###批量输出miRNAsi和模块散点图
for (trait in traitNames){
  traitColumn=match(trait,traitNames)  
  for (module in modNames){
    column = match(module, modNames)
    moduleGenes = moduleColors==module
    if (nrow(geneModuleMembership[moduleGenes,]) > 1){
      outPdf=paste("9_", trait, "_", module,".pdf",sep="")
      pdf(file=outPdf,width=7,height=7)
      par(mfrow = c(1,1))
      verboseScatterplot(abs(geneModuleMembership[moduleGenes, column]),
                         abs(geneTraitSignificance[moduleGenes, traitColumn]),
                         xlab = paste("Module Membership in", module, "module"),
                         ylab = paste("Gene significance for ",trait),
                         main = paste("Module membership vs. gene significance\n"),
                         cex.main = 1.2, cex.lab = 1.2, cex.axis = 1.2, col = module)
      abline(v=0.8,h=0.5,col="red")
      dev.off()
    }
  }
}


###输出GS_MM数据
probes = colnames(datExpr0)
geneInfo0 = data.frame(probes= probes,
                       moduleColor = moduleColors)
for (Tra in 1:ncol(geneTraitSignificance))
{
  oldNames = names(geneInfo0)
  geneInfo0 = data.frame(geneInfo0, geneTraitSignificance[,Tra],
                         GSPvalue[, Tra])
  names(geneInfo0) = c(oldNames,names(geneTraitSignificance)[Tra],
                       names(GSPvalue)[Tra])
}

for (mod in 1:ncol(geneModuleMembership))
{
  oldNames = names(geneInfo0)
  geneInfo0 = data.frame(geneInfo0, geneModuleMembership[,mod],
                         MMPvalue[, mod])
  names(geneInfo0) = c(oldNames,names(geneModuleMembership)[mod],
                       names(MMPvalue)[mod])
}
geneOrder =order(geneInfo0$moduleColor)
geneInfo = geneInfo0[geneOrder, ]
write.table(geneInfo, file = "GS_MM.xls",sep="\t",row.names=F)
