# Supplementary material for: Reduced T-Cell stemness underlies Th17 expansion and graft dysfunction in kidney transplant recipients
Source: Front Genet. 2025 Jun 13;16:1588941. doi: 10.3389/fgene.2025.1588941 (PMC12202220; doi:10.3389/fgene.2025.1588941)
Supplement: Supplementary file 2 [file DataSheet1.zip › rawdatas/df_sub_with_mRNAsi.csv]

ID	grf	kdpi	donor_age	donor_race	donor_bmi	batch_effect	mRNAsi	EREG_mRNAsi
GSM5672989	good	39	19	1	30.04591368	-0.089065811	0.8855388735421	0.802415205352008
GSM5672990	poor	86	53	1	30.20451963	-0.018348404	0.416849433816969	0.533881010161713
GSM5672991	poor	65	42	1	23.40821008	-0.151647753	0.02665955144912	0.564316802681424
GSM5672992	good	21	26	0	24.2908639	0.077978296	0.809374009305611	0.406066703423858
GSM5672993	poor	24	27	0	27.55463059	0.058701763	0.391266689449549	0.672809401876293
GSM5672994	good	30	16	0	29.22356953	-0.062024417	0.595754924742505	0.69604391111061
GSM5672995	good	49	41	0	26.79413072	0.055052445	0.90579927964136	0.403046390344389
GSM5672996	poor	74	43	1	33.19482577	-0.113269322	0.52052275147289	0.524423611047678
GSM5672997	poor	96	74	0	34.65666059	0.099070044	0.713146759569645	0.418240341660567
GSM5672998	poor	74	43	1	33.19482577	-0.10781293	0.34419869594276	0.335422810958698
GSM5672999	good	50	44	0	17.37445287	0.038788426	0.718266353569925	0.818322179280221
GSM5673000	good	98	74	0	29.02560764	0.080936244	0.679894160246477	0.395375977549702
GSM5673001	good	22	16	0	22.14290143	-0.18945306	0.616421564249322	0.324050708976574
GSM5673002	good	82	51	0	30.6238402	0.021415362	0.947861742880195	0.651594039099291
GSM5673003	good	9	23	0	20.56126561	-0.181675052	0.99609165196307	0.488274321844801
GSM5673004	poor	65	52	0	32.5844898	-0.020912952	0.0647429348900914	0.232464469387196
GSM5673005	poor	44	50	0	27.80676858	-0.092419524	0.0928741507232189	0.552042444725521
GSM5673006	good	40	29	0	20.70204082	0.016089476	0.465770179033279	0.302109438274056
GSM5673007	good	55	39	0	27.33876435	-0.018999884	0.791900650551543	0.516316724917851
GSM5673008	good	40	29	0	20.70204082	0.03419851	0.571436209697276	0.654267538897693
GSM5673009	good	86	57	0	39.03477195	-0.04465585	0.582542709028348	0.740612921258435
GSM5673010	poor	97	64	1	28.66030819	0.018826645	0.107838923297822	0.665813275612891
GSM5673011	good	3	20	0	20.6899652	-0.106004607	0.428160275239497	0.430875564948656
GSM5673012	poor	100	59	1	32.77225744	0.055348086	0.240437347069383	0.133025325648487
GSM5673013	good	21	24	1	25.06831311	-0.088384853	0.622413568478078	0.731874176952988
GSM5673014	good	81	1	0	28.47988608	0.031621671	0.64438209454529	0.693866602471098
GSM5673015	poor	7	28	0	30.67714469	-0.099649276	0.226254288852215	0.48607222083956
GSM5673016	poor	100	56	1	25.71943812	0.05347848	0.737051480636001	0.151484806835651
GSM5673017	good	71	37	1	24.86082049	-0.094089025	0.787904949532822	0.471596521930769
GSM5673018	poor	82	56	0	31.6521843	0.073879999	0.0376499827951193	0.556432672799565
GSM5673019	good	24	25	0	31.6521843	0.039321355	0.463808296527714	0.484336089575663
GSM5673020	good	94	47	0	20.81302991	-0.064843361	0.999834506725892	0.462864220771007
GSM5673021	good	41	40	1	25.21330177	0.062709393	0.850443165609613	0.857169007183984
GSM5673022	good	81	44	1	31.70359687	0.103599281	0.40636587748304	0.737847787910141
GSM5673023	good	71	31	0	20.78612058	-0.075915397	0.768821341125295	0.608618396241218
GSM5673024	good	28	31	0	25.54563492	0.134078588	0.899615861661732	0.501835160679184
GSM5673025	good	63	55	0	24.4280967	0.073879999	0.668318189261481	0.523905289894901
GSM5673026	poor	84	56	0	38.82576125	0.053605498	0.13688229713589	0.509635204565711
GSM5673027	poor	52	43	0	27.18554565	0.103599281	0.00888155102729797	0.598112862487324
GSM5673028	poor	98	63	1	31.05497327	0.005014197	0.711547606438398	0.601502152369358
GSM5673029	poor	53	54	0	26.1207623	-0.082829267	0.311818442307413	0.170897814258933
GSM5673030	good	57	39	0	32.04014559	0.029564768	0.430944901052862	0.681845543766394
GSM5673031	poor	47	40	0	19.14531057	0.096617851	0.764145170338452	0.643483667378314
GSM5673032	poor	92	53	1	21.8234549	-0.050352249	0.281275196559727	0.402781881438568
GSM5673033	poor	36	51	0	28.41861053	0.053072192	0.72561068162322	0.214329964248464
GSM5673034	poor	68	45	1	27.60770067	-0.088801302	0.212027235329151	0.641777823166922
GSM5673035	good	25	16	1	24.17024215	0.038205775	0.56098221889697	0.623331906553358
GSM5673036	good	16	25	0	30.67714469	-0.077703579	0.820858999481425	0.842270882241428
GSM5673037	good	25	16	1	24.17024215	0.061183117	0.852211233787239	0.474535420071334
GSM5673038	good	26	17	0	24.19359677	-0.037454583	0.417409995337948	0.468341174116358
GSM5673039	good	76	56	0	30.11621315	0.102989079	0.884553852677345	0.63011228106916
GSM5673040	poor	67	56	0	20.71735041	-0.068296449	0.727272584848106	0.151363746495917
GSM5673041	good	62	30	0	31.99480972	0.062156215	0.788368867896497	0.629526908579283
GSM5673042	good	62	43	0	29.66791447	-0.089694968	0.756544532813132	0.673143677110784
GSM5673043	good	62	47	0	21.95614253	0.052963188	0.671342811873183	0.899021561490372
GSM5673044	good	62	47	0	21.95614253	0.019585811	0.7633381315507	0.67650564853102
GSM5673045	good	26	18	0	18.9796298	0.075640163	0.551907203020528	0.773105584667064
GSM5673046	good	18	38	0	23.3218059	-0.040084085	0.978568680025637	0.484823266556486
GSM5673047	poor	81	54	1	52.66139565	0.127879483	0.65922960229218	0.282867220463231
GSM5673048	good	41	25	1	35.87970139	0.076428759	0.418403349351138	0.837886569090188
GSM5673049	good	25	41	0	27.20878687	0.096617851	0.779908573254943	0.804923682846129
GSM5673050	good	78	59	0	26.7296453	0.091153668	0.496240647742525	0.703491885191761
GSM5673051	poor	78	59	0	26.7296453	0.058598445	0.364710303768516	0.0752069581765681
GSM5673052	good	11	28	0	27.80793235	0.046655804	0.425603176048025	0.328017682372592
GSM5673053	good	10	28	0	31.48365514	0.01989535	0.981135328160599	0.501491207070649
GSM5673054	good	67	55	0	32.500065	0.126843351	0.419420713465661	0.875380733911879
GSM5673055	good	15	27	0	27.73928119	0.085733026	0.985943656926975	0.692141572735272
GSM5673056	good	36	29	1	45.85253615	-0.095993022	0.532007009070367	0.577792952395976
GSM5673057	good	10	26	0	33.09235269	-0.099649276	0.704806590080261	0.835402598627843
GSM5673058	poor	42	36	1	27.80676858	-0.057295239	0.454267669841647	0.340290115401149
GSM5673059	poor	92	61	1	20.30742283	0.103599281	0.563926618546247	0.494230180745944
GSM5673060	poor	75	61	0	32.97577855	-0.062024417	0.299682526290417	0.476437111478299
GSM5673061	poor	90	56	1	27.83030739	0.072100797	0.0125753669068217	0.366462114662863
GSM5673062	good	87	64	0	27.83030739	0.034257677	0.616305245086551	0.535124712600373
GSM5673063	poor	54	31	0	20.01690177	0.069676045	0.142195358499885	0.643038259446621
GSM5673064	good	97	71	0	22.14290143	0.104932981	0.56297527467832	0.8916961831972
GSM5673065	poor	99	71	0	22.14290143	0.087037231	0.00809943079948425	0.0273972985334694
GSM5673066	good	58	36	1	24.93372049	-0.071964097	0.557734083477408	0.415381504688412
GSM5673067	poor	47	48	0	20.31510049	0.071443268	0.444363044202328	0.259440144360997
GSM5673068	poor	79	59	0	32.31407847	0.095315638	0.354144767858088	0.427409794437699
GSM5673069	poor	75	46	0	49.08921254	0.056130397	0.755822940170765	0.587360593187623
GSM5673070	good	34	32	0	26.19618735	0.117831003	0.592477087769657	0.390609422209673
GSM5673071	good	31	20	0	19.14531057	0.148923278	0.693669563159347	0.302252476173453
GSM5673072	poor	100	74	0	23.046875	0.108716868	0.652561209723353	0.227461051149294
GSM5673073	poor	100	74	0	23.046875	0.080936244	0.125075345858932	0.540351221850142
GSM5673074	good	30	30	0	22.84340988	0.076629642	0.762079110182822	0.480795725667849
GSM5673075	poor	34	25	0	25.85192996	-0.045222337	0.079277422837913	0.00140876260120422
GSM5673076	poor	81	44	0	20.30742283	-0.1168627	0.446415194869041	0.639734668307938
GSM5673077	poor	42	39	0	29.867058	0.093876842	0.364891631901264	0.413574828952551
GSM5673078	poor	81	43	1	55.12107798	0.131065251	0.6846983442083	0.358548541855998
GSM5673079	good	34	32	0	26.19618735	0.092707742	0.878217655234039	0.30163728329353
GSM5673080	poor	74	42	1	40.07346189	0.054831421	0.0230389151722193	0.676853837585077
GSM5673081	good	63	53	0	27.18554565	0.133570756	0.472801009938121	0.948372667748481
GSM5673082	poor	61	48	0	27.33691534	-0.07266844	0.423850893229246	0.29280443044845
GSM5673083	good	44	34	0	24.46253413	-0.046345016	0.543745112186298	0.390095126093365
GSM5673084	good	94	55	1	23.72453724	-0.033076018	0.937145342910662	0.554159841663204
GSM5673085	good	94	55	1	23.72453724	-0.071591634	0.916543773096055	0.48010707476642
GSM5673086	good	21	25	0	31.74933108	0.000964533	0.898992754193023	0.342220335640013
GSM5673087	good	66	53	0	25.79591837	-0.050806631	0.634659801982343	0.561144474800676
GSM5673088	good	78	47	1	27.95847751	-0.037589398	0.894925965555012	0.570299177756533
GSM5673089	poor	68	47	0	25.42371949	-0.135094305	0.224765562824905	0.141352557274513
GSM5673090	good	9	20	0	20.09263278	-0.069208291	0.71423368556425	0.579866656335071
GSM5673091	good	59	10	1	29.18844746	0.035031027	0.82457878459245	0.344513427116908
GSM5673092	good	12	19	0	30.04591368	-0.023432148	0.763442957727239	0.434469819325022
GSM5673093	good	80	51	1	50.63242548	-0.06432492	0.576749185333028	0.331980017968453
GSM5673094	poor	2	18	0	23.09443538	-0.116043289	0.00748532917350531	0.339694144879468
GSM5673095	poor	35	36	0	23.72453724	0.080936244	0.210687619261444	0.360632731695659
GSM5673096	good	85	53	1	30.2427906	0.124963468	0.412071303883567	0.80817849917803
GSM5673097	good	57	35	1	23.80951507	-0.032602627	0.773188778432086	0.367947031767108
GSM5673098	poor	68	45	1	23.61507819	-0.040865114	0.474558604881167	0.251231749355793
GSM5673099	poor	62	56	0	25.42371949	0.039213424	0.474102549999952	0.623881865665317
GSM5673100	good	30	15	1	19.5263681	-0.054660237	0.711125922575593	0.491377892694436
GSM5673101	poor	69	41	1	20.28479857	-0.046591974	0.626353418454528	0.482480957987718
GSM5673102	good	42	47	0	26.70362358	-0.047422537	0.44269897211343	0.859636537055485
GSM5673103	poor	94	58	1	41.93556774	-0.10732078	0.22806794680655	0.264559831446968
GSM5673104	poor	58	35	1	23.80951507	-0.06726631	0.21527414098382	0.67582763270475
GSM5673105	poor	93	58	1	42.19238103	-0.050886071	0.250755757279694	0.00473073821049184
GSM5673106	good	6	24	0	28.02233508	-0.04419355	0.471890044445172	0.571683320542797
GSM5673107	good	94	2	1	14.45578231	0.006947382	0.523095972556621	0.734265775070526
GSM5673108	good	18	23	0	20.15207844	-0.061125595	0.541523869847879	0.4329799098894
GSM5673109	good	18	21	0	28.66030819	-0.071591634	0.879178169509396	0.740004342817701
GSM5673110	poor	68	41	0	27.95847751	0.108501707	0.272190735302866	0.0985147421248257
GSM5673111	good	71	41	0	27.95847751	-0.000111918	0.982972819451243	0.695408918103203
GSM5673112	good	100	74	1	37.62104298	0.094067205	0.516127129457891	0.602041970030405
GSM5673113	good	67	51	0	32.66135565	-0.038641421	0.947122363327071	0.55247878334485
GSM5673114	good	28	37	0	15.33857234	0.078200752	0.658946922840551	0.747897663060576
GSM5673115	poor	80	56	1	20.90859171	-0.089065811	0.231313541717827	0.353677067370154
GSM5673116	good	86	56	0	20.75106191	-0.059348256	0.509141174145043	0.947189616365358
GSM5673117	good	33	24	1	24.60322381	-0.022062552	0.595879170531407	0.848098291666247
GSM5673118	good	24	18	0	21.95837725	-0.031981368	0.54150361455977	0.920599454618059
GSM5673119	good	92	67	1	29.22356953	-0.017629379	0.499952870979905	0.39037454915233
GSM5673120	good	59	50	0	27.15187091	-0.063043351	0.406795549625531	0.939830770972185
GSM5673121	good	59	35	0	16.65042393	4.39e-05	0.527864157734439	0.565017129364423
GSM5673122	good	92	67	0	31.73379128	0.138873735	0.831676285155118	0.940299476124346
GSM5673123	poor	64	46	0	36.80090898	-0.037589398	0.391884523257613	0.346386524080299
GSM5673124	good	37	38	1	35.87698837	-0.022897908	0.649681680090725	0.578649289044552
GSM5673125	good	25	22	0	26.76027729	-0.020285694	0.966862640483305	0.779739149077795
GSM5673126	good	97	62	0	28.6841394	-0.0260818	0.666889597801492	0.893364119227044
GSM5673127	good	25	22	0	26.76027729	-0.003292332	0.562683442374691	0.551030095666647
GSM5673128	good	65	54	0	25.70902051	0.108818294	0.626981580257416	0.753284803358838
GSM5673129	poor	14	27	0	23.72453724	0.096617851	0.722109073586762	0.343975094868802
GSM5673130	poor	55	54	0	25.89668802	0.063984131	0.0915160018950701	0.138544856593944
GSM5673131	poor	100	0.34	0	39.03477195	0.085733026	0.718623660691083	0.0249562016455457
GSM5673132	good	7	21	0	29.51801182	0.039213424	0.566218776023015	0.758571606245823
GSM5673133	poor	51	32	1	49.27561758	-0.015037227	0.702301969565451	0.286278939852491
GSM5673134	poor	77	49	0	29.83629046	-0.053545073	0.684746103733778	0.0463077834574506
GSM5673135	poor	39	47	0	33.433107	-0.016153761	0.612558082863689	0.275869337259792
GSM5673136	poor	73	36	1	29.83629046	-0.018999884	0.00113820098340511	0.498679601401091
GSM5673137	good	6	22	0	22.81351013	0.034257677	0.622544087283313	0.331130073452368
GSM5673138	good	82	60	0	26.6719867	0.001250013	0.685492121148854	0.859131373930722
GSM5673139	good	42	38	1	35.87698837	-0.050352249	0.523130119312555	0.50209302585572
GSM5673140	poor	68	59	0	25.82826035	-0.026676635	0.292750603146851	0.0434960779966787
GSM5673141	poor	86	52	1	54.32357891	-0.00277769	0.223347286507487	0.521393032418564
GSM5673142	good	35	23	1	25.68052473	-0.190862651	0.817989064054564	0.912886071763933
GSM5673143	poor	86	52	1	54.32357891	0.009241028	0.68102082554251	0.306203937530518
GSM5673144	good	53	49	0	28.76356061	-0.022843287	0.946324067935348	0.41928910817951
GSM5673145	good	53	49	0	28.76356061	-0.032290545	0.498320655990392	0.965554190683179
GSM5673146	good	51	52	0	40.96782387	-0.015213804	0.793849284481257	0.903284294065088
GSM5673147	poor	48	53	0	30.86228395	-0.030240129	0.344683613069356	0.33908058507368
GSM5673148	good	27	18	0	22.14290143	0.035031027	0.682156762667	0.619469873490743
GSM5673149	poor	74	50	0	15.33857234	0.087037231	0.106368451565504	0.0870619906112552
GSM5673150	good	70	44	0	21.8234549	-0.144347912	0.653102989681065	0.654846010101028
GSM5673151	poor	31	20	0	23.72528616	0.096037403	0.566001002117991	0.0476467709289864
GSM5673152	poor	36	21	0	40.9653218	-0.121643559	0.0806310180574656	0.202105281082913
GSM5673153	good	58	47	0	20.81302991	0.11687102	0.575387350143865	0.849715812318027
GSM5673154	good	58	47	0	20.81302991	0.021572315	0.690854491339997	0.411945459665731
GSM5673155	good	99	59	1	28.69087371	0.016089476	0.746734480885789	0.513684181380086
GSM5673156	poor	96	69	0	35.16334887	0.140632551	0.290472668223083	0.217854249873199
GSM5673157	good	7	16	0	21.37835013	-0.097160359	0.646972517110407	0.50338771676179
GSM5673158	good	76	54	1	29.07334841	0.066587242	0.503087248047814	0.530625341553241
GSM5673159	good	89	57	0	28.42566239	-0.06542602	0.68363364241086	0.504884159308858
GSM5673160	good	66	42	1	24.97227217	0.057832919	0.702552907541394	0.629061436164193
GSM5673161	poor	94	9	1	22.249911	0.113624343	0.0410684237256646	0.30476596376393
GSM5673162	good	94	9	1	22.249911	0.057004524	0.669098718930036	0.452867949404754
GSM5673163	poor	84	57	1	33.18872378	-0.010998448	0.0525038616731763	0.448182657477446
GSM5673164	poor	84	57	1	32.77225744	0.134078588	0.530910448543727	0.572304626414552
GSM5673165	good	41	50	0	22.80718847	-0.029247096	0.858431954169646	0.80028137282934
GSM5673166	good	18	44	0	30.86228395	-0.059348256	0.733168274210766	0.727605046704412
GSM5673167	poor	35	19	1	20.87759278	-0.106783095	0.710183571465314	0.526069602929056
GSM5673168	poor	74	54	0	25.79751242	-0.154621124	0.222976687178016	0.406710755638778
GSM5673169	good	41	9	1	19.13584074	0.013785947	0.579895411198959	0.67092746773269
GSM5673170	good	25	37	0	24.96800974	-0.015126905	0.776528174337	0.403913256735541
GSM5673171	good	97	64	0	29.02560764	-0.038338727	0.433229335257784	0.782301457715221
GSM5673172	good	41	31	1	27.18446941	-0.042609778	0.923006022628397	0.938932312093675
GSM5673173	good	77	56	0	25.09516053	-0.018694083	0.617045000148937	0.401287267007865
GSM5673174	poor	67	56	0	28.69087371	-0.1017064	0.137295198254287	0.0957345225615427
GSM5673175	good	64	49	0	34.70071219	0.008242197	0.598526141326875	0.676154831773601
GSM5673176	good	7	21	0	22.99945088	0.014175966	0.898470935877413	0.610292502096854
GSM5673177	poor	72	44	0	28.76356061	0.113624343	0.048580445162952	0.31421982976608
GSM5673178	good	44	47	0	29.19213265	0.054486427	0.71440747412853	0.527306171995588
GSM5673179	good	48	45	0	28.02990348	0.013680475	0.485390022490174	0.313543572905473
GSM5673180	good	22	17	0	28.47988608	-0.151647753	0.555502892099321	0.625385702145286
